# Supplementary material for: A Comparative Study on Absorption of Gaseous Formaldehyde by Electrospun Biomass Carbon Nanofiber Membranes Modified by Plasma Activation and Chemical Treatment
Source: Molecules. 2025 May 16;30(10):2184. doi: 10.3390/molecules30102184 (PMC12113733; doi:10.3390/molecules30102184)
Supplement: Supplementary file 1 [file molecules-30-02184-s001.zip]

Archive with 1 entries (1 files):
- molecules-3512456-supplementary.pdf
